# Supplementary material for: Establishment of a circular RNA regulatory stemness-related gene pair signature for predicting prognosis and therapeutic response in colorectal cancer
Source: Front Immunol. 2022 Jul 25;13:934124. doi: 10.3389/fimmu.2022.934124 (PMC9357884; doi:10.3389/fimmu.2022.934124)
Supplement: Supplementary file 1 [file DataSheet_1.xlsx]

## Sheet: gene
Supplementary Material. A gene list of immune signature.
Gene	Set	Ensembl Gene ID
LCP2	Immune141_UP	ENSG00000043462
LSP1	Immune141_UP	ENSG00000130592
FYB	Immune141_UP	ENSG00000082074
PLEK	Immune141_UP	ENSG00000115956
HCK	Immune141_UP	ENSG00000101336
IL10RA	Immune141_UP	ENSG00000110324
LILRB1	Immune141_UP	ENSG00000104972
NCKAP1L	Immune141_UP	ENSG00000123338
LAIR1	Immune141_UP	ENSG00000167613
NCF2	Immune141_UP	ENSG00000116701
CYBB	Immune141_UP	ENSG00000165168
PTPRC	Immune141_UP	ENSG00000081237
IL7R	Immune141_UP	ENSG00000168685
LAPTM5	Immune141_UP	ENSG00000162511
CD53	Immune141_UP	ENSG00000143119
EVI2B	Immune141_UP	ENSG00000185862
SLA	Immune141_UP	ENSG00000155926
ITGB2	Immune141_UP	ENSG00000160255
GIMAP4	Immune141_UP	ENSG00000133574
MYO1F	Immune141_UP	ENSG00000142347
HCLS1	Immune141_UP	ENSG00000180353
MNDA	Immune141_UP	ENSG00000163563
IL2RG	Immune141_UP	ENSG00000147168
CD48	Immune141_UP	ENSG00000117091
AOAH	Immune141_UP	ENSG00000136250
CCL5	Immune141_UP	ENSG00000161570
LTB	Immune141_UP	ENSG00000231314
GMFG	Immune141_UP	ENSG00000130755
GIMAP6	Immune141_UP	ENSG00000133561
GZMK	Immune141_UP	ENSG00000113088
LST1	Immune141_UP	ENSG00000235915
GPR65	Immune141_UP	ENSG00000140030
LILRB2	Immune141_UP	ENSG00000131042
WIPF1	Immune141_UP	ENSG00000115935
CD37	Immune141_UP	ENSG00000104894
BIN2	Immune141_UP	ENSG00000110934
FCER1G	Immune141_UP	ENSG00000158869
IKZF1	Immune141_UP	ENSG00000185811
TYROBP	Immune141_UP	ENSG00000011600
FGL2	Immune141_UP	ENSG00000127951
FLI1	Immune141_UP	ENSG00000151702
IRF8	Immune141_UP	ENSG00000140968
ARHGAP15	Immune141_UP	ENSG00000075884
SH2B3	Immune141_UP	ENSG00000111252
TNFRSF1B	Immune141_UP	ENSG00000028137
DOCK2	Immune141_UP	ENSG00000134516
CD2	Immune141_UP	ENSG00000116824
ARHGEF6	Immune141_UP	ENSG00000129675
CORO1A	Immune141_UP	ENSG00000102879
LY96	Immune141_UP	ENSG00000154589
LYZ	Immune141_UP	ENSG00000090382
ITGAL	Immune141_UP	ENSG00000005844
TNFAIP3	Immune141_UP	ENSG00000118503
RNASE6	Immune141_UP	ENSG00000169413
TGFB1	Immune141_UP	ENSG00000105329
PSTPIP1	Immune141_UP	ENSG00000140368
CST7	Immune141_UP	ENSG00000077984
RGS1	Immune141_UP	ENSG00000090104
FGR	Immune141_UP	ENSG00000000938
SELL	Immune141_UP	ENSG00000188404
MICAL1	Immune141_UP	ENSG00000135596
TRAF3IP3	Immune141_UP	ENSG00000009790
ITGA4	Immune141_UP	ENSG00000115232
MAFB	Immune141_UP	ENSG00000204103
ARHGDIB	Immune141_UP	ENSG00000111348
IL4R	Immune141_UP	ENSG00000077238
RHOH	Immune141_UP	ENSG00000168421
HLA-DPA1	Immune141_UP	ENSG00000235844
NKG7	Immune141_UP	ENSG00000105374
NCF4	Immune141_UP	ENSG00000100365
LPXN	Immune141_UP	ENSG00000110031
ITK	Immune141_UP	ENSG00000113263
SELPLG	Immune141_UP	ENSG00000110876
HLA-DPB1	Immune141_UP	ENSG00000236693
CD3D	Immune141_UP	ENSG00000167286
CD300A	Immune141_UP	ENSG00000167851
IL2RB	Immune141_UP	ENSG00000100385
ADCY7	Immune141_UP	ENSG00000121281
PTGER4	Immune141_UP	ENSG00000171522
SRGN	Immune141_UP	ENSG00000122862
CD247	Immune141_UP	ENSG00000198821
CCR7	Immune141_UP	ENSG00000126353
MSN	Immune141_UP	ENSG00000147065
ALOX5AP	Immune141_UP	ENSG00000132965
PTGER2	Immune141_UP	ENSG00000125384
RAC2	Immune141_UP	ENSG00000128340
GBP2	Immune141_UP	ENSG00000162645
VAV1	Immune141_UP	ENSG00000141968
CLEC2B	Immune141_UP	ENSG00000110852
P2RY14	Immune141_UP	ENSG00000174944
NFKBIA	Immune141_UP	ENSG00000100906
S100A9	Immune141_UP	ENSG00000163220
IFI30	Immune141_UP	ENSG00000216490
MFSD1	Immune141_UP	ENSG00000118855
RASSF2	Immune141_UP	ENSG00000101265
TPP1	Immune141_UP	ENSG00000166340
RHOG	Immune141_UP	ENSG00000177105
CLEC4A	Immune141_UP	ENSG00000111729
GZMB	Immune141_UP	ENSG00000100453
PVRIG	Immune141_UP	ENSG00000213413
S100A8	Immune141_UP	ENSG00000143546
CASP1	Immune141_UP	ENSG00000137752
BCL2A1	Immune141_UP	ENSG00000140379
HLA-E	Immune141_UP	ENSG00000236632
KLRB1	Immune141_UP	ENSG00000111796
GNLY	Immune141_UP	ENSG00000115523
RAB27A	Immune141_UP	ENSG00000069974
IL18RAP	Immune141_UP	ENSG00000115607
TPST2	Immune141_UP	ENSG00000128294
EMP3	Immune141_UP	ENSG00000142227
GMIP	Immune141_UP	ENSG00000089639
LCK	Immune141_UP	ENSG00000182866
IL32	Immune141_UP	ENSG00000008517
PTPRCAP	Immune141_UP	ENSG00000213402
LGALS9	Immune141_UP	ENSG00000168961
CCDC69	Immune141_UP	ENSG00000198624
SAMHD1	Immune141_UP	ENSG00000101347
TAP1	Immune141_UP	ENSG00000227816
GBP1	Immune141_UP	ENSG00000117228
CTSS	Immune141_UP	ENSG00000163131
GZMH	Immune141_UP	ENSG00000100450
ADAM8	Immune141_UP	ENSG00000151651
GLRX	Immune141_UP	ENSG00000173221
PRF1	Immune141_UP	ENSG00000180644
CD69	Immune141_UP	ENSG00000110848
HLA-B	Immune141_UP	ENSG00000234745
HLA-DMA	Immune141_UP	ENSG00000242361
CD74	Immune141_UP	ENSG00000019582
KLRK1	Immune141_UP	ENSG00000213809
PTPRE	Immune141_UP	ENSG00000132334
HLA-DRA	Immune141_UP	ENSG00000227993
VNN2	Immune141_UP	ENSG00000112303
TCIRG1	Immune141_UP	ENSG00000110719
RABGAP1L	Immune141_UP	ENSG00000152061
CSTA	Immune141_UP	ENSG00000121552
ZAP70	Immune141_UP	ENSG00000115085
HLA-F	Immune141_UP	ENSG00000237508
HLA-G	Immune141_UP	ENSG00000204632
CD52	Immune141_UP	ENSG00000169442
CD302	Immune141_UP	ENSG00000241399
CD27	Immune141_UP	ENSG00000139193
